# Supplementary material for: Genome-wide binding of the orphan nuclear receptor TR4 suggests its general role in fundamental biological processes
Source: BMC Genomics. 2010 Dec 2;11:689. doi: 10.1186/1471-2164-11-689 (PMC3019231; doi:10.1186/1471-2164-11-689)
Supplement: Additional file 2 — Primer sequences for standard and qPCR validation of TR4 ChIP samples. [file 1471-2164-11-689-S2.XLS]

## Sheet: Sheet1
Additional file 2
Primer sequences used for standard PCR validation of TR4 ChIP samples
TNFAIP1	CCCAGGCTGATGTAGACAGG	CGCTAAGGCTTCTGGGTCTT
ECSIT	CGCGACCTACCTACTCACG	TCCTTCCGCCTTCCTATTG
SCAP	GCCCTCCCTCTCTCTCCTG	CCATACTTCCCTCCGGTGT
ZNF333	CTGGAGAGAAGCCCTTTGAA	TCGCGCACTCATACAGTTTC
Primer sequences used for qPCR validation of TR4 ChIP-seq libraries
	FORWARD	REVERSE
TNFAIP1	CCCAGGCTGATGTAGACAGG	CGCTAAGGCTTCTGGGTCTT
NR2C1	GCGGAGAGAGCTTTCTGTGTT	GAACGTCACGACCTCCTCTC
PCNXL3	CAATTGCTTTGAGCCTGTCA	CGTCTACTTCCGGGTCAGAG
TAF1A	TATGAGCAGGCGCTAAACCT	CACTGTCACTTCCTGGGTCA
EME1	CGATCACTCACTTCCGGTCT	AGATTCTGCAGAGCGGTGTT
COX19	CTTCCGCCGCTCACCTAA	CTCCGGAGTCGCCAACAT
FOS	CCCCTTACACAGGATGTCCA	TCTCGTGAGCATTTCGCAGT
GABPA	CAGAAGCCAAACAGGAGGAG	AGGTTTCAAGGAGGGGAAAA
EXOC2	TAGGTCTCGCCGAAGACTCC	CTCCTCTACCCTCCCCTGAA
VPS72	TCGACGCTCGACATCACTAC	GCAGGAGTAGGAGAGGCTGA
SNRPE	CATGGCTAGAGGGGCATTT	GCTGCCTCTGAGAGCAACTT
SLC25A44	CCTTAACGCTGAGGGCATAA	CTCCCAGGAGTGAGGATGTG
BLZF1	CGGCAGTTTTACTTCCGTTT	GGCCTCCGTAAGTGAAAAGC
CDH10	AGAAAGTTGCTCCCGTCCTT	GCCTCCCTAGCAACAATGTG
CDH1	GTGAACCCTCAGCCAATCAG	TCACAGGTGCTTTGCAGTTC
