# Supplementary material for: Genome-wide binding of the orphan nuclear receptor TR4 suggests its general role in fundamental biological processes
Source: BMC Genomics. 2010 Dec 2;11:689. doi: 10.1186/1471-2164-11-689 (PMC3019231; doi:10.1186/1471-2164-11-689)
Supplement: Additional file 4 — ChIP-seq data and analysis summary [file 1471-2164-11-689-S4.XLS]

## Sheet: Sheet1
Additional file 4: ChIP-seq data and analysis summary
	HG18	HG18	HG18	HG18	HG18	HG18	HG19	HG19	HG19
	TR4 HepG2	TR4 Hela	TR4 GM12878	TR4 K562	ELK4 Hela	ELK1 Hela	H3K4me3 K562	H3me3K9 K562	H3me3K27 K562
Number of uniquely mapped reads	17789897	23473368	29536880	15785398	21110734	13012829	9163145	11108470	11783075
Number of peaks called by Sole-search	2672	1767	1180	732	2312	702	20587	12432	12475
Percent Peaks near genes (-/+ 1kb of TSS)	1,732 (65%)	1,154 (65%)	535 (45%)	537 (73%)	1,715 (74%)	0.73
Median peak height	37	81	37	34	50	36	71	22	19
Highest peak	229	229	229	191	219	222	221	155	52
Lowest peak	14	18	14	14	14	14	15	13	12
Average peak width	357	357	357	336	395	371	768.35	295.42	242.09
TR4 and ELK4 ChIP-seq data were obtained from two biological replicates
